# Supplementary material for: Simple Sequence Repeats Provide a Substrate for Phenotypic Variation in the Neurospora crassa Circadian Clock
Source: PLoS One. 2007 Aug 29;2(8):e795. doi: 10.1371/journal.pone.0000795 (PMC1949147; doi:10.1371/journal.pone.0000795)
Supplement: Table S1 — N. crassa genotypes, circadian phenotypes and latitudes of collection. *Rhythmicity Index; 1: arrhythmic, no rhythmic banding phenotype, 2: only the first peak after transferred to a constant condition but no clear peak after that peak, 3: rhythmic banding, first peak is pronounced while other peaks are weak, 4: rhythmic banding, no pronounced first peak, 5: robust rhythmic banding FGSC#: fungal genetics stock number; mat: mating type; lat: latitude; hem: hemisphere, N: North, S: South per: circadian period; ph: circadian phase on the first day %87-3 is a lab strain (0.07 MB XLS) [file pone.0000795.s006.xls]

## Sheet: Table S1
														WC-1	WC-1	WC-1	FRQ:	WC-2
FGSC#	mat	lat	hem	per 20°C	s.e.m.	ph 20°C	s.e.m.	RI*	per 25°C	s.e.m.	ph 25°C	s.e.m.	RI *	5'AGA	NpolyQ	CpolyQ	R753Q	CpolyN
429	a	18	N	21.3332	0.263576	7.77775	0.327856	3.5	21.8343	0.466985	9.25075	0.417533	5	24.7	30.9	30.9013	R	5.62075
430	A	5	N	20.2922	0.808596	6.06925	0.715882	3.75					2	21.5805	31.2667	48.5383	Q	5.02617
851	A	10	N	19.166	0.136764	7.098	0.337768	3.25	20.4175	0.258916	11.6657	0.5046	5	24.166	40.1	39.9593	Q	7.70683
852	A	10	N	19.7075	0.61681	10.972	4.02	3.5	20.125	0.299622	10.8195	0.377661	5	24.8605	40.1	41.79	Q	8.09508
961	A	6	N					1.5					1	29.5485	34.9333	35.0643	R	7.05408
967	a	6	N					1.5					1	28.28	35.6667	35.436	R	6.07017
1130	a	9	N	20.7075	0.321384	7.84775	1.41792	3	21.791	0.416229	12.3205	0.664526	4	25.075	35.2333	40.0097	Q	7.46233
1131	A	9	N	22.0008	0.84777	7.139	1.02047	2.5	23.2492	0.369942	10.6952	0.53019	4	23.8445	34.4	38.963	Q	7.49183
1133	a	9	N	21.4175	0.611109	8.416	1.02417	3	21.499	0.425605	12.3342	0.496059	4	26.4795	34.4	39.3233	Q	7.52017
1165	a	9	N	23.125	0.398882	6.9035	0.941314	4.5	22.4575	0.298671	9.87575	0.436922	3	25.29	35.6667	36.8923	Q	7.54858
1824	A	31	N					1	21.5828	0.416851	10.7785	1.22465	3	34.0135	35.6667	31.8373	R	8.28583
1825	a	31	N					1.5					1	22.8335	35.6667	30.867	R	7.97083
1945	a	28	N					2.25	22.0407	0.497506	10.5412	0.768718	3	20.2805	31.6333	37.9683	Q	5.01425
2220	A	30	N	21.8322	0.539367	8.12425	0.453508	2.75					1	22.893	31.6333	31.446	R	6.30667
2221	a	30	N	22.041	0.519932	8.4855	0.77241	3.75	21.3325	0.17992	11.0555	0.503425	5	25.505	25.4	40.1417	R	7.01167
2222	A	43	N	23.4582	0.20835	7.0445	0.4885	3.75	22.3322	0.204126	9.2215	0.409645	5	28.169	31.2667	30.8313	R	7.04033
2223	a	43	N	21.0825	0.308687	9.34825	0.641174	4.75	20.5418	0.239429	9.208	0.437998	5	26.893	37.7	31	R	4.77583
2224	a	30	N					1.25	18.249	0.813002	15.5008	0.574134	3	24.9675	34.5667	35.2427	R	8.13558
2225	A	30	N	22.9575	0.275598	7.8205	0.604227	5	22.5843	0.432452	11.1947	0.797467	5	21.837	34.9333	41.2667	Q	6.7505
2226	a	30	N	21.7915	0.157821	7.52775	0.393113	4	22.2075	0.300341	8.43175	0.772303	5	26.4245	31.4	34.6123	R	6.43958
2227	A	30	N	21.8343	0.263261	5.26375	0.852862	5	21.1668	0.296429	7.77825	0.625273	5	25.1825	30.5333	23	R	6.46717
2228	a	30	N					2.25					2	22.044	29.2667	33.975	R	9.6745
2229	A	30	N	22.0418	0.381083	7.527	0.194334	3.5	21.3332	0.593046	9.5825	0.675747	4	20.839	29.7	37.0707	R	6.52033
2230	a	30	N	22.4175	0.685532	7.403	1.52382	5	21.7907	0.238646	8.20825	0.397595	5	17.8475	35.2333	30.6937	R	6.214
2489	a		N	21.9575	0.299507	6.9305	0.574883	3.25	22.625	0.142384	9.4595	0.673815	5	27	39.2	35	R	4.91858
2499	A	18	N					1.25	21.9178	0.519816	10.8603	0.297462	3	22.252	40.4333	27.1723	R	7.98542
2500	a	18	N					1.5					2	21.866	33.4667	33.886	R	6.65117
2712	a	18	N					1.75					1	11.374	42.9	23	R	4.84217
3199	A	30	N	21.6242	1.24362	8.2075	0.331953	2.5	21.8747	0.335896	8.6255	0.464921	4	17.2325	30.5333	23	R	5.57092
3200	a	30	N	22.5	0.649152	7.0405	0.46978	3.25	22.2093	0.172584	11.6335	0.463596	3	21.486	31.6333	41.904	R	5.05475
3201	A	31	N	22.584	0.197791	8.083	0.345933	3.25	22.249	0.322319	10.6397	0.374669	4	22.01	34.2	27.48	R	4.851
3202	a	31	N	21.375	0.275421	8.569	0.900713	4.75	20.7497	0.220448	11.556	0.600183	5	16.7845	34.5667	29.089	Q	4.64767
3210	A	30.5	N	22.6242	0.300283	5.99975	0.771909	5	21.584	0.695309	8.47325	0.473254	5	17.2695	31.8333	32.033	R	4.755
3211	a	30.5	N	21.2082	0.266836	6.76375	0.864432	4.5	21.499	0.353751	8.38925	0.524853	5	17.7405	32.2333	41.956	R	4.86017
3212	a	32	N	21.75	0.422076	6.77725	0.540764	3.5					2	18.24	31.8333	34.057	R	4.9675
3223	A	31	N	20.4582	0.986869	6.0425	0.52996	3.5					2	16.8115	29.2667	29.2157	R	5.07717
3224	a	31	N	22.6258	0.342848	6.68	0.544464	4.75	22.6657	0.326202	9.138	0.557198	5	19.263	40.4333	32.1287	R	5.19383
3225	a	30	N	21.4157	0.688864	7.23675	0.289922	3	21.0825	0.258916	10.805	0.929427	3	17.8125	33.5333	33.797	R	5.30825
3226	A	30	N	21.1242	0.639729	8.9315	0.964707	3.5					2	16.5145	31.6333	28.8037	R	5.721
3227	A	30	N	22.6675	0.359914	5.83275	0.636253	3	20.7492	0.307989	7.1675	0.697318	5	16.9845	31.6333	34.4117	R	5.51483
FGSC#	mat	lat	hem	per 20°C	s.e.m.	ph 20°C	s.e.m.	RI*	per 25°C	s.e.m.	ph 25°C	s.e.m.	RI *	5'AGA	NpolyQ	CpolyQ	R753Q	CpolyN
3359	a	16	N	23.5418	0.275484	7.695	0.752029	3.75	23.0822	0.24925	11.5267	0.250676	5	12.0005	32	30	R	7.33883
3360	A	16	N					2.25	21.5008	0.281301	8.52725	0.503904	5	12.431	33.8333	23.596	R	6.07842
3361	a	16	N	22.3343	0.894143	8.19375	1.29316	3.25	22.0418	0.239429	12.7633	0.252736	3	11.082	34.9333	27.6493	R	6.54425
3693	A	18	N	22.1675	0.868737	7.069	0.11399	3.5	21.4578	0.764549	11.5965	0.958676	5	17.0155	34.2	28.0023	Q	5.00958
3694	a	18	N	20.749	0.820705	7.306	0.467966	4.5	21.5422	0.335587	9.51475	0.770555	5	19.4225	41.1	33.5233	Q	4.80733
3885	A	34	N	21.0822	0.777041	8.1945	0.953803	4.25	21.5425	0.578192	8.82025	1.22501	4	21.903	32.2333	28.6937	R	4.91358
3943	a	30	N	22.2918	0.275257	6.50125	0.195587	2.5	22.6242	0.185301	9.985	0.218446	5	16.5765	23.2667	32.908	R	5.02208
3968	A	27	N	21.3758	0.869868	7.3345	0.482278	3	21.5	0.0681775	11.6677	0.284782	4	17.048	28.4	28.1207	Q	6.14425
3969	A	27	N	22.875	0.416061	8.88775	1.01209	2.75	22.166	0.414071	12.5265	0.536045	4	17.5485	33.5333	33.625	Q	6.278
3970	A	25	N					1.75	19.7907	1.74445	15.6538	4.39678	4	8.649	67.6333	38	R	8.6205
3971	a	25	N	22.8325	0.31865	7.51275	0.840676	3.75	22.2082	0.362537	10.5983	0.957928	4	16.692	33.4667	30.717	Q	5.70417
3972	A	26	N	23.0828	1.30904	7.58375	0.957088	2.5	22.6343	0.700385	9.11225	0.347758	4	14.5865	32.7333	23.0133	Q	6.34767
3973	A	25	N	22.2925	0.392288	7.24925	0.387175	3.5	21.75	0.258969	10.388	0.292331	5	16.7075	30.1667	35.13	Q	6.602
3974	a	25	N					1					1	27.8285	79.6	23.066	Q	13.7795
3975	a	25	N					2.25					1	16.7225	33.8333	36.594	Q	7.94375
4704	A	23	N	23	0.413902	8.44475	0.612999	3.25	21.625	0.660888	12.18	0.216274	4	21.0705	35.3	31.4433	R	6.22342
4705	A	23	S	22.501	0.117144	7.34675	0.658102	3.75	21.876	0.335432	10.4573	0.537357	5	18.8915	33.5333	33.593	Q	4.36292
4706	a	23	S					2	21.6242	0.558722	9.76275	1.48407	4	18.9	31.8333	31	Q	7.11292
4707	a	20	N	21.875	0.362546	6.26325	0.05686	2.75	21.749	0.399966	10.9995	0.784373	4	16.7535	29.2667	39.5127	Q	6.60325
4708	A	18	N	22.5418	1.70024	10.1258	4.10238	3	21.791	0.321838	10.8193	0.390488	5	18.9175	28.4	35.7587	Q	6.84775
4709	a	18	N	21.7925	0.447907	7.30475	1.06525	4.75	21.2508	0.239803	11.1115	0.434743	5	16.769	32.2333	27.9397	Q	5.9945
4710	A	18	N	20.751	0.545716	7.52825	0.524325	3.5	21.8742	0.48359	10.2632	1.04014	5	14.6535	33.1	31.4227	Q	8.12
4711	A	18	N	22.1675	0.359914	5.65375	0.756067	4	22.5415	0.104837	11.181	0.436501	5	16.6955	33.4667	35.5267	Q	6.60158
4712	a	18	N	23.5425	0.749191	9.6385	1.05862	2.5	21.9992	0.466866	10.8598	1.28216	5	16.7035	32.7333	30.362	Q	6.47475
4713	A	18	N	23.166	1.20379	8.19425	0.473555	4	23.0418	0.219221	10.6258	0.357516	3	16.711	17	35.4887	Q	6.72942
4714	A	18	N	21.0843	0.698832	7.999	0.233596	2.75					2	23.2785	35.6667	36.2357	Q	5.48142
4715	a	18	N	21.7075	0.811606	9.195	0.817528	4.5	22.2508	0.37595	10.6662	0.751071	5	18.878	32.3667	44.7507	Q	5.73275
4716	A	18	N	23.9992	0.420175	7.2915	0.367475	2.75					2	23.3	32.3667	36.193	Q	6.34633
4717	A	10	N	23.6657	0.540731	6.041	1.25519	2.75	22.5843	0.314695	9.69325	0.59791	3	14.6235	34.4	36.904	R	6.22767
4718	a	10	N	22.4593	1.51691	7.41625	1.01623	2.75	21.249	0.433558	11.3605	1.01087	5	12.5455	36.3333	37.6437	Q	5.38917
4719	a	9	N	22.8758	0.653568	7.68125	0.657273	4	22.2918	0.335958	10.9025	0.632978	5	12.551	30.1	31.0843	R	5.63267
4720	A	12	N	21.7492	0.708406	5.68	0.44239	3.5	21.1668	0.589326	10.277	0.60232	5	12.557	33.1	30.3653	R	6.97017
4721	a	12	N					1.25					1	10.511	25.8333	31.08	R	6.84558
4722	a	13	N	20.2907	0.834088	11.5405	4.11039	3.5	21.4157	0.602176	8.00025	0.209205	5	10.5145	33.1	31.765	R	5.99108
4723	A	5	N	18.9582	0.566783	8.55575	1.1152	2.5	21.499	0.564851	12.1377	1.23197	5	11.065	50.6667	26.6363	Q	6.056
4724	a	5	N	22.625	0.381256	8.389	0.549485	5	21.7922	0.172464	11.9035	0.412982	5	10.168	56.7667	30.0287	Q	5.92792
4725	A	5	N	22.9992	0.246101	7.958	0.947571	4.5	20.9165	0.315422	12.64	0.364902	5	11.322	37.9	29.3597	Q	5.80442
4726	A	5	N					1	21.9593	0.501492	10.7643	1.04643	5	8.379	37.3333	32.8037	R	5.67508
4727	a	5	N					2.25	22.2915	0.664573	9.98575	0.8761	4	11.531	40.1	40.7663	Q	5.55033
4728	a	5	N	21.2925	1.04465	8.52675	0.414877	5	22.8325	0.379084	10.4168	0.591568	5	16.7645	34.2	31.403	R	5.77467
4729	a	5	N	22.2075	0.219745	7.76325	0.473646	3.25	21.7082	0.426948	11.5412	0.755206	5	13.8245	37.7	28.037	R	5.648
FGSC#	mat	lat	hem	per 20°C	s.e.m.	ph 20°C	s.e.m.	RI*	per 25°C	s.e.m.	ph 25°C	s.e.m.	RI *	5'AGA	NpolyQ	CpolyQ	R753Q	CpolyN
4730	A	5	N	21.416	1.96058	7.67975	0.594857	3.75	22.2508	0.554081	11.806	1.11495	5	21.1165	43.1333	31.3963	Q	7.02167
4819	a	4	S	21.3325	1.03015	8.04175	1.14504	2.5					1	7.855	61.5333	49.792	Q	9.61492
4820	a	4	S	23.8742	1.54971	9.279	0.608551	2.75	24.2082	0.314565	13.569	1.09682	3	9.0025	31.4	41.333	Q	5.6145
4821	a	4	S	23.9168	0.888301	7.58375	1.01821	2.75					1	14.245	32.6667	26.7657	Q	5.8485
4822	A	5	S	21.8758	0.855512	7.9035	0.746524	3.25	22.5	0.296617	12.25	1.00423	3	13.3875	39.7333	28.7477	Q	5.71717
4823	A	0	N					1					1	20.124	36.2333	29	Q	5.99467
4824	A	18	N	23.7492	0.610279	8.124	0.636701	4.75	21.9992	0.152361	12.2775	0.707444	5	14.8975	35.6667	34.5863	Q	6.96508
4825	A	5	N	21.5008	0.339949	8.55675	0.871023	4.5	21.874	0.736499	11.5418	0.482085	4	18.1065	30.5333	29.696	R	5.74242
4826	a	5	N	21.7492	0.625771	6.52675	0.866179	4.5	21.5835	0.315422	11.1115	0.588875	5	15.0795	17.3667	41.922	Q	5.61275
4827	a	5	N	21.7925	0.321384	9.362	0.355442	4.75	21.2925	0.275749	11.765	0.106592	5	16.2205	35.3	32.4503	Q	4.79775
4828	a	5	N	21.8758	0.184399	8.0705	0.850332	4.75	22.166	0.3967	10.6948	0.49371	5	17.3565	34.5667	29.0433	Q	5.71142
4829	a	8	N	20.5422	0.458751	7.07025	0.149416	2.5	20.7075	0.0792953	9.347	0.388556	5	16.3835	34.8	41.0373	Q	5.94192
4830	A	7	N					1.25					1	23.7815	26.7	16.1303	R	5.81358
4831	a	5	N	21.7925	0.27469	7.138	0.820278	5	21.625	0.239357	9.40275	0.732676	5	12.622	28.4	32.423	Q	4.96583
4832	a	6	N	18.9157	1.7377	9.459	4.24454	2.5	21.959	0.711334	8.15325	1.55774	4	23.9015	19.8667	16.2263	R	16.0042
4833	A	6	N	22.4992	0.359836	8.056	0.89252	4.5	22.6675	0.136153	11.944	0.529751	5	20.7935	30.5333	36.5713	Q	5.78292
4834	A	6	N	20.6668	0.504682	7.778	0.517862	4	21.9575	0.218604	12.5705	0.643141	5	21.896	36.3333	29.0727	Q	6.02908
4835	A	6	N	21.4157	0.399497	7.556	0.597604	4.5	21.7072	0.427469	10.6813	0.581123	5	22.3275	40.2	35.631	Q	8.31008
4836	a	6	N	22.1675	0.50427	9.61175	2.04979	4	21.749	0.220921	12.277	0.392804	5	24.3155	38.7	34.1107	Q	7.04167
4837	A	6	N	22.874	0.171798	8.84725	1.56187	5	22.1668	0.16675	12.0555	0.682836	5	28.459	38.7	37.365	Q	7.13217
5359	a	5	N	21.4165	0.458974	8.06975	0.192869	3	21.541	0.711627	11.1525	0.643475	4	26.2545	52.3333	35.8243	R	7.48525
5910	A	5	N	23	1.04302	7.72225	0.13023	4	22.709	0.322226	10.7647	0.557694	3	32.658	37.7	40.7797	Q	7.57525
5914	A	5	N	22.0832	0.198315	6.709	0.45585	4.5	22.7907	0.386399	6.765	1.90935	3	32.577	37.7	58.4313	Q	8.70317
5968	A	6	N	21.1657	0.402378	7.48725	0.35127	4.25	20.5008	0.557508	9.30475	0.546924	5	34.7255	38.2	53.1323	Q	7.22017
6201	a	10	N	20.9165	0.515904	8.04275	0.22123	4.75	21.5407	0.328652	10.0972	0.520329	5	32.4215	29.0667	53.2043	Q	8.09683
6202	A	10	N	21.4165	0.173419	7.70925	0.493741	3	20.7093	0.10474	11.6255	0.13517	4	36.83	45.2667	70.0723	Q	8.1755
6203	A	10	N	21.0003	0.456405	7.3885	1.4726	3.5	21.2907	0.458751	10.709	0.603508	5	32.2625	44.7667	58.731	Q	6.96292
6204	a	10	N	22.459	0.463227	5.86025	0.696322	4	20.7093	0.374213	12.3758	0.824908	4	29.993	37.1667	58.803	Q	7.56517
6205	a	10	N	21.5415	0.283709	6.8065	1.05996	3.75	20.6668	0.612418	10.0003	0.643779	4	34.3325	44.2667	57.0583	Q	7.13325
6206	a	10	N					1.25					2	26.45	45.2667	35.6623	Q	7.80825
6207	A	10	N					2	21.9582	0.314499	11.763	0.391745	5	30.6585	45.7667	40.6107	Q	9.53092
6208	A	10	N	22.7922	0.208152	6.291	0.430457	4.75	21.7075	0.381276	10.3198	0.60439	5	28.4205	41.2333	42.3527	Q	8.2465
6209	a	10	N	22.374	0.208401	5.33425	0.751548	4	21.9168	0.198315	10.2508	0.664589	5	30.5035	43.7333	47.5857	Q	7.53025
6210	a	10	N	21.5425	0.492312	8.43	0.444725	3.5	22.124	0.125557	11.0427	0.711565	4	32.619	39.7	53.0257	Q	7.62017
6211	A	10	N	22.4578	0.443699	7.306	0.762003	4	22.75	0.478714	10.862	0.366872	4	32.538	39.7	51.2933	Q	7.43867
6212	A	10	N	23.375	0.794475	6.01275	0.693146	5	21.8335	0.152176	9.7225	0.343441	5	32.4605	41.7333	53.1667	Q	8.06033
6233	a	5	N	23.0843	0.33608	8.73525	0.714217	3.5	21.3332	0.245195	10.3068	1.26526	3	32.3825	48.8	66.1253	R	11.355
6240	A	4	N	22.9578	0.555235	9.4995	0.385374	3.75	21.7085	0.196827	12.2912	0.353265	4	32.305	29.3667	58.692	Q	8.21433
6241	a	4	N	21.8758	0.258169	7.62625	0.621582	4.25	21.5418	0.0799452	9.67975	0.157785	5	32.2235	54.3667	72.1853	Q	6.75517
6488	A	13	N	22.5843	0.829768	8.2905	0.366657	4.75	21.9575	0.276051	10.6802	0.871843	5	23.576	46.7667	55.2273	R	6.35083
6490	A	13	N	22.8742	0.497269	5.861	1.76862	4.5	21.2925	0.124725	9.95775	0.771219	5	29.8765	37.1667	44.6787	Q	5.72467
FGSC#	mat	lat	hem	per 20°C	s.e.m.	ph 20°C	s.e.m.	RI*	per 25°C	s.e.m.	ph 25°C	s.e.m.	RI *	5'AGA	NpolyQ	CpolyQ	R753Q	CpolyN
6634	A	21	N	21.8325	0.296009	6.778	1.03939	5	20.834	0.413769	9.8065	0.86678	5	29.7955	39.7	57.1323	Q	6.43492
6636	a	21	N	20.6242	0.387278	7.292	0.53283	4	20.7075	0.361876	10.2365	0.826108	5	27.5595	40.2	55.4087	Q	5.19142
6637	a	20	N	21.4168	0.144386	5.4575	1.02466	3.25	19.5418	0.928929	9.07025	0.383263	4	25.357	42.2333	53.7063	Q	5.79217
6638	A	20	N					2					2	25.28	49.3	50.1927	Q	4.82383
6688	A	9	N	21.7925	0.681509	8.30475	1.11567	3.25	21.4157	0.432741	11.9165	0.385047	4	33.896	29.7	31.9503	R	8.74617
6797	a	13	N	21.4165	0.33676	7.556	0.126631	2.75	20.75	0.968246	10.9155	1.33748	4	27.246	54.8667	38.3603	Q	5
7547	A	10	N	22.4175	0.220166	8.34675	0.432619	4.5	22.6672	0.235704	10.4172	0.366828	5	33.7395	47.2667	46.8707	Q	4.61467
7552	A	9	N	21.9178	0.433158	6.833	0.862142	3.25	21.0418	0.171735	12.041	0.335625	4	31.434	37.7	45.2033	Q	3.4275
7553	a	4	N	21.3742	0.416287	7.7085	1.21407	2.5					2	29.166	35.0333	36.9363	Q	3.61675
7556	a	10	S					1					1	33.501	35.3667	35.4013	Q	3.50783
8100	A	35	N	20.9593	0.291965	8.527	0.219588	4.75	21.4992	0.296196	7.0555	0.745688	5	24.731	36.6667	29.274	R	4.74392
8101	a	35	N	21.0832	0.399601	7.402	0.318588	3.75	19.9572	1.5725	9.4855	0.486794	4	28.929	35.6667	29.3357	R	4.87158
8109	a	35	N	23.874	0.207801	5.001	0.373554	5	21.0843	0.898072	11.0828	2.10231	4	27.5985	41.7333	55.3737	R	5.2265
8137	A	35	N	22.3343	0.440234	6.6535	1.08857	4.5	20.6675	0.648425	8.4445	1.02564	4	21.242	39.7	53.6717	R	4.51442
8138	A	30	N	18.499	0.486199	6.513	0.735479	3.5					1	21.165	35.3667	43.1787	R	4.4365
8141	a	30	N					2	21.6258	0.299101	10.097	0.35817	3	29.52	39.7	44.9573	R	5.66483
8147	A	10	N	24.0832	0.363222	5.81825	1.38266	3.75	22.166	0.89979	11.4157	2.78944	4	29.442	25.6	46.7617	Q	3.65617
8165	A	10	S	23.249	0.595026	7.1675	1.50134	3.75	22.666	0.39733	7.9715	1.57307	4	29.364	35.3667	43.3877	Q	4.44033
8175	a	19	N	21.4582	0.519992	7.639	0.242592	5	21.291	0.749386	11.2082	0.37357	5	35.9585	41.7333	32.1073	Q	5.43308
8182	A	19	N	20.4575	0.828928	6.736	0.374364	3.25					2	29.205	35.6667	26.154	Q	14.8637
87-3%	a	30	N	22	0.296617	9.18175	0.684527	5	21.4575	0.399735	11.6525	0.482126	5	27	39	35	R	4.648
FGSC#	mat	lat	hem	per 20°C	s.e.m.	ph 20°C	s.e.m.	RI*	per 25°C	s.e.m.	ph 25°C	s.e.m.	RI *	5'AGA	NpolyQ	CpolyQ	R753Q	CpolyN
	average			21.9378	0.546773	7.59889	0.817528	3.3951	21.6862	0.405115	10.6015	0.702071	3.8951	22.0794	36.4499	37.2994		6.47727
	sdv			1.07484	0.353147	1.14684	0.724483	1.11623	0.808855	0.257307	1.49607	0.531033	1.34119	7.11676	8.15316	10.1995		1.83195
	max			24.0832	1.96058	11.5405	4.24454	5	24.2082	1.74445	15.6538	4.39678	5	36.83	79.6	72.1853		16.0042
	min			18.499	0.117144	5.001	0.05686	1	18.249	0.0681775	6.765	0.106592	1	7.855	17	16.1303		3.4275
	count			118	118	118	118	143	117	117	117	117	143	143	143	143		143
*Rhythmicity Index; 1: arrhythmic, no rhythmic banding phenotype, 2: only the first peak after transferred to a constant condition but no clear peak after that peak, 3: rhythmic banding, first peak is pronounced while other peaks are weak, 4: rhythmic banding, no pronounced first peak, 5: robust rhythmic banding
FGSC#: fungal genetics stock number; mat: mating type; lat: latitude; hem: hemisphere, N: North, S: South
per: circadian period; ph: circadian phase on the first day
%87-3 is a lab strain
