# Supplementary material for: Simple Sequence Repeats Provide a Substrate for Phenotypic Variation in the Neurospora crassa Circadian Clock
Source: PLoS One. 2007 Aug 29;2(8):e795. doi: 10.1371/journal.pone.0000795 (PMC1949147; doi:10.1371/journal.pone.0000795)
Supplement: Table S2 — Circadian period and phase for progeny of the N. crassa cross FGSC#3223 X FGSC#4724 (0.03 MB XLS) [file pone.0000795.s007.xls]

## Sheet: Table S2
Table S2 Circadian period and phase numbers for the Neurospora cross 3223 x 4724.
Accession	period	s.e.m.	phase	s.e.m.	WC1:NpolyQ	FRQ.R753Q
8	19.3	1.2	9.55	0.55	29	Q
28	20.7665	1.3335	8.85	2.583	29	Q
31	20.417	0.15	8.5	0.933	29	Q
41	20.8165	0.0835	9.4835	0.4165	29	Q
43	20.567	0.1	9.067	0.1	29	Q
60	21.1	0.15	9.6	0.21	29	Q
3223	21.45	0.017	5.7835	0.6835	29	R
1	21.15	1.25	8.2335	0.3335	29	R
3	20.2665	0.1335	10.183	0.55	29	R
5	20.15	0.65	9.8165	0.5165	29	R
6	20.3165	0.3835	9.0665	1.3665	29	R
9	19.35	0.05	10.7665	0.1335	29	R
10	20.1665	0.1665	10.083	1.25	29	R
15	20.7	0.433	12.033	0.9	29	R
16	21.4335	0.0665	8.2665	0.2665	29	R
18	20.35	0.25	8.6	0.167	29	R
20	21.8335	0.1335	9.583	1.05	29	R
23	19.95	1.083	12.617	0.25	29	R
24	19.8	0.5	11.8	0	29	R
25	20.4835	0.7165	8.2335	1.3665	29	R
26	20.6165	0.9835	8.617	3.35	29	R
27	19.8335	0.2665	8.8335	0.7335	29	R
33	19.8	0.033	9.8835	0.6165	29	R
35	20.15	0.183	9.5665	0.5665	29	R
38	20.9165	0.2165	10.1665	1.5335	29	R
39	20.8	0.833	10.05	1.417	29	R
48	19.9335	0.7665	10.2945	0.0945	29	R
51	20.8665	0.1665	11.3665	2.6665	29	R
52	21.35	0.217	11.017	0.95	29	R
54	20.767	0.15	9.6	0.2	29	R
55	20.533	0.2835	9.867	0.15	29	R
56	21.333	0.2	7.5	0.31	29	R
61	22	0.2	9.833	0.01	29	R
62	19.733	0.0835	12.567	0.11	29	R
64	20.633	0.833	8.133	0.2	29	R
65	19.3	0.2	11.633	0.55	29	R
69	20.7665	0.2665	11.6835	0.0165	29	R
4724	21.417	0.25	12.5835	1.0835	57	Q
2	22.4165	1.7165	8.583	0.45	57	Q
4	22.7335	1.1665	7.733	1.5	57	Q
7	20.9335	0.1335	8.5165	0.1165	57	Q
13	20.05	0.05	11.8	0.3	57	Q
17	20.8335	0.4335	9.333	0.9	57	Q
19	22.65	0.283	7.3165	0.2165	57	Q
21	20.7665	0.0335	11.2665	0.3665	57	Q
22	20.85	0.083	10.933	0.5	57	Q
29	21.2	0.067	11.2835	0.1835	57	Q
32	21.1165	0.0835	6.5335	0.3335	57	Q
34	20.933	0.1	10.7665	0.5665	57	Q
36	21.733	0	8.0665	1.3335	57	Q
40	21.9	0.333	8.5665	0.6665	57	Q
42	21.1165	0.2835	8.0335	1.1335	57	Q
44	21.45	0.15	7.8665	0.0665	57	Q
45	21.9335	0.7665	6.1	0.1	57	Q
46	21.2	0.033	9.45	0.783	57	Q
47	20.5	0.067	12.25	0.017	57	Q
49	20.7	0.3	9.783	0.55	57	Q
50	20.85	0.25	8.9335	0.8335	57	Q
53	21.767	0.2	8.767	0.3	57	Q
57	21.233	0.2	10.9	0.3	57	Q
58	21.5	0.3	9.333	0.5	57	Q
59	22.233	0.1	9.4	0.2	57	Q
63	21.667	0.4	8.5	0.1	57	Q
66	21.1835	0.2835	7.9335	1.6335	57	Q
67	21.9665	0.0335	12.3	0.2	57	Q
68	21.2	0.1	8.5335	0.2665	57	Q
11	20.5335	0.1665	8.867	0.5	57	R
12	21.9	0.767	9.7335	1.7335	57	R
14	21.4665	0.3335	11.55	0.917	57	R
30	21.0835	0.6165	9.3335	0.9665	57	R
37	21.2	0.267	9.2	0.4	57	R
